# Supplementary material for: Comparison of Cytokine Profiles in Ligamentum Flavum from Patients Undergoing Surgery for Lumbar Disc Herniation and Lumbar Spinal Stenosis: An Exploratory Study
Source: Cells. 2026 Jul 16;15(14):1278. doi: 10.3390/cells15141278 (PMC13406297; doi:10.3390/cells15141278)
Supplement: Supplementary file 1 [file cells-15-01278-s001.zip]

Archive with 7 entries (7 files):
- supplementary file S1.xlsx
- supplementary file S2.xlsx
- supplementary file S3.xlsx
- supplementary file S4.csv
- supplementary file S5.xlsx
- supplementary file S6.tif
- supplementary file S7.pptx
