# Supplementary material for: Comparison of Cytokine Profiles in Ligamentum Flavum from Patients Undergoing Surgery for Lumbar Disc Herniation and Lumbar Spinal Stenosis: An Exploratory Study
Source: Cells. 2026 Jul 16;15(14):1278. doi: 10.3390/cells15141278 (PMC13406297; doi:10.3390/cells15141278)
Supplement: Supplementary file 1 [file cells-15-01278-s001.zip › supplementary file S1.xlsx]

## Sheet: ResultCell
	Welch T			Mann-Whitney test			Limma T test
	statistic.t	p.value	adj.p.value	statistic.W	p.value	adj.p.value	difference in means	0.025	0.975	t	p.value	adj.p.value	B	mean of LDH	mean of LSS
ENA-78	-0.426067	0.68021	0.983882	14.5	1	1	0.156922	-0.698648	1.01249	0.385276	0.704539	0.98606	-4.6172	-2.70822	-2.5513
GCSF	-1.6631	0.131632	0.983882	9	0.268265	1	0.609121	-0.246129	1.46437	1.49607	0.151925	0.98606	-4.5677	-4.98328	-4.37416
GM-CSF	-1.14299	0.302513	0.983882	10	0.222994	1	0.295789	-0.473993	1.06557	0.807155	0.430092	0.98606	-4.6043	-5.24314	-4.94735
GRO	-0.726941	0.490605	0.983882	12	0.647329	1	0.127822	-0.573508	0.829152	0.382848	0.706306	0.98606	-4.61725	-2.66924	-2.54142
GRO-a	-0.0603397	0.953204	0.983882	14	0.927099	1	0.032237	-1.0014	1.06588	0.0655128	0.948486	0.98606	-4.62103	-2.51531	-2.48307
I-309	-3.02361	0.0152525	0.983882	3	0.0353443	1	1.06762	0.223638	1.91161	2.65721	0.0160225	0.98606	-4.48434	-3.93596	-2.86834
IL-1a	-2.49162	0.0350237	0.983882	4	0.0546812	1	1.04409	0.147905	1.94027	2.44728	0.0248584	0.98606	-4.50003	-4.06443	-3.02034
IL-1b	-1.5705	0.151625	0.983882	6	0.119846	1	0.663594	-0.236506	1.56369	1.54865	0.13883	0.98606	-4.56432	-2.91607	-2.25248
IL-2	-1.39823	0.204449	0.983882	4	0.0519481	1	1.02496	-0.20775	2.25767	1.74658	0.0977153	0.98606	-4.55105	-3.22853	-2.20357
IL-3	-0.331007	0.74868	0.983882	15	1	1	0.103526	-0.702037	0.90909	0.269957	0.790258	0.98606	-4.6192	-2.25118	-2.14766
IL-4	-1.56211	0.153543	0.983882	6.5	0.143215	1	0.648565	-0.257581	1.55471	1.50348	0.150021	0.98606	-4.56723	-3.61007	-2.9615
IL-5	-2.02168	0.0832336	0.983882	7	0.14994	1	0.702266	-0.146036	1.55057	1.73898	0.0990756	0.98606	-4.55157	-4.99346	-4.29119
IL-6	-1.95165	0.0924857	0.983882	7.5	0.179026	1	0.947812	-0.0582791	1.9539	1.97892	0.0632984	0.98606	-4.53463	-4.93376	-3.98595
IL-7	-1.58114	0.174688	0.983882	10	0.220671	1	0.345364	-0.390969	1.0817	0.985247	0.337534	0.98606	-4.59646	-5.20301	-4.85764
IL-8	0.428623	0.681827	0.983882	14	0.927099	1	-0.198145	-1.17844	0.782155	-0.424586	0.676159	0.98606	-4.61637	-3.06244	-3.26058
IL-10	0.148909	0.884916	0.983882	19	0.502731	1	-0.0705993	-1.03692	0.895719	-0.15347	0.879732	0.98606	-4.62052	-4.56596	-4.63655
IL-12p40/p70	-0.0584624	0.954822	0.983882	13	0.783711	1	0.0339002	-1.07911	1.14691	0.0639803	0.94969	0.98606	-4.62104	-2.64773	-2.61383
IL-13	1.56805	0.162962	0.983882	22.5	0.137609	1	-0.529162	-1.33218	0.273856	-1.38422	0.183177	0.98606	-4.57467	-4.50116	-5.03033
IL-15	-0.418894	0.685167	0.983882	13.5	0.854805	1	0.187212	-0.742829	1.11725	0.422837	0.677412	0.98606	-4.61641	-2.7657	-2.57849
IFN-g	-0.554025	0.593059	0.983882	11	0.536797	1	0.198082	-0.64246	1.03862	0.495026	0.626557	0.98606	-4.61467	-1.91104	-1.71296
MCP-1	-0.829289	0.429428	0.983882	10	0.428571	1	0.704215	-0.708165	2.1166	1.04736	0.308765	0.98606	-4.59343	-2.08981	-1.38559
MCP-2	0.398527	0.699914	0.983882	17	0.783711	1	-0.256702	-1.44106	0.927659	-0.45529	0.654333	0.98606	-4.61566	-3.43196	-3.68866
MCP-3	0.38222	0.712633	0.983882	15.5	1	1	-0.198654	-1.23907	0.841762	-0.401081	0.693072	0.98606	-4.61688	-3.75278	-3.95144
MCSF	-0.654675	0.529112	0.983882	10	0.428571	1	0.29022	-0.636511	1.21695	0.657833	0.518953	0.98606	-4.60983	-1.79682	-1.5066
MDC	-0.332365	0.747351	0.983882	13	0.783711	1	0.101363	-0.687043	0.889769	0.270068	0.790173	0.98606	-4.6192	-2.62137	-2.52
MIG	0.984171	0.355387	0.983882	18	0.647329	1	-0.370066	-1.24478	0.504651	-0.888697	0.385863	0.98606	-4.60087	-2.55292	-2.92299
MIP-1b	-0.25432	0.805592	0.983882	14	0.930736	1	0.109834	-0.792099	1.01177	0.255804	0.800997	0.98606	-4.6194	-1.56418	-1.45435
MIP-1d	-0.592443	0.574591	0.983882	13	0.783228	1	0.537585	-0.895202	1.97037	0.788148	0.440845	0.98606	-4.60506	-4.53343	-3.99585
RANTES	0.246382	0.812258	0.983882	13	0.792208	1	-0.102851	-1.02587	0.820171	-0.234067	0.817569	0.98606	-4.61968	-2.14654	-2.24939
SCF	-0.559182	0.590858	0.983882	12	0.662338	1	0.367962	-0.793459	1.52938	0.665512	0.514143	0.98606	-4.60957	-2.26855	-1.90059
SDF-1	-0.789169	0.45034	0.983882	9	0.3142	1	0.281434	-0.559887	1.12275	0.702679	0.491225	0.98606	-4.60827	-2.98406	-2.70263
TARC	-0.386047	0.709742	0.983882	12	0.662338	1	0.118209	-0.684839	0.921257	0.309209	0.760705	0.98606	-4.6186	-2.40974	-2.29153
TGF-b1	-0.703146	0.501934	0.983882	12.5	0.689691	1	0.295727	-0.624743	1.2162	0.674876	0.508313	0.98606	-4.60925	-4.97389	-4.67816
TNF-a	-0.543821	0.600037	0.983882	14	0.927099	1	0.189909	-0.647387	1.02721	0.47644	0.639481	0.98606	-4.61514	-2.30826	-2.11835
TNF-b	0.476594	0.646948	0.983882	15	1	1	-0.234016	-1.23968	0.771647	-0.488805	0.630869	0.98606	-4.61483	-3.08444	-3.31846
EGF	-0.18515	0.858623	0.983882	14	0.927099	1	0.0421175	-0.69686	0.781095	0.119722	0.906027	0.98606	-4.62076	-1.86488	-1.82276
IGF-I	-0.667264	0.522054	0.983882	10.5	0.464192	1	0.287174	-0.618986	1.19333	0.665706	0.514022	0.98606	-4.60956	-2.27902	-1.99185
Angiogenin	-0.249616	0.808628	0.983882	15	1	1	0.088448	-0.743816	0.920712	0.223239	0.825858	0.98606	-4.61982	-2.63749	-2.54904
Oncostatin M	-0.13222	0.89772	0.983882	13.5	0.854805	1	0.0812623	-1.05068	1.2132	0.150802	0.881805	0.98606	-4.62054	-2.58809	-2.50683
Thrombopoietin	0.354223	0.731879	0.983882	16	0.92538	1	-0.160723	-1.11453	0.793086	-0.353965	0.727469	0.98606	-4.61781	-4.26179	-4.42251
VEGF	1.01146	0.349393	0.983882	18	0.662338	1	-0.458434	-1.43082	0.513955	-0.990329	0.335112	0.98606	-4.59622	-3.07546	-3.5339
PDGF-BB	-0.191627	0.852335	0.983882	14	0.927099	1	0.109055	-0.959035	1.17715	0.214477	0.832581	0.98606	-4.61992	-3.10793	-2.99888
Leptin	-0.10568	0.918155	0.983882	13	0.792208	1	0.0411545	-0.830954	0.913263	0.0991263	0.922131	0.98606	-4.62088	-2.58007	-2.53892
BDNF	-0.249083	0.809004	0.983882	13.5	0.854805	1	0.0623266	-0.681483	0.806136	0.176017	0.862242	0.98606	-4.62032	-1.28425	-1.22192
BLC	0.245977	0.81127	0.983882	17	0.792208	1	-0.0802897	-0.894346	0.733767	-0.20718	0.83819	0.98606	-4.62	-2.50776	-2.58805
Ck b 8-1	0.505673	0.627292	0.983882	16.5	0.854145	1	-0.162517	-0.980881	0.655847	-0.417153	0.681489	0.98606	-4.61653	-2.75799	-2.9205
Eotaxin	-0.0941727	0.927324	0.983882	16	0.930736	1	0.0255298	-0.745609	0.796669	0.0695435	0.945322	0.98606	-4.62102	-2.04714	-2.02161
Eotaxin-2	0.130624	0.899411	0.983882	18	0.647329	1	-0.0395933	-0.840254	0.761067	-0.103876	0.918414	0.98606	-4.62086	-2.39291	-2.43251
Eotaxin-3	0.580069	0.58011	0.983882	20	0.410248	1	-0.327127	-1.43125	0.776999	-0.622358	0.541494	0.98606	-4.61099	-3.26684	-3.59397
FGF-4	-0.343685	0.739009	0.983882	12	0.662338	1	0.25381	-1.02987	1.53749	0.415332	0.682797	0.98606	-4.61657	-3.40678	-3.15297
FGF-6	-0.220106	0.830719	0.983882	13	0.782252	1	0.169994	-1.15835	1.49834	0.268822	0.791117	0.98606	-4.61922	-3.17454	-3.00455
FGF-7	0.213281	0.837297	0.983882	18	0.645055	1	-0.103795	-1.11146	0.903872	-0.216372	0.831125	0.98606	-4.6199	-4.1891	-4.29289
FGF-9	0.560797	0.591266	0.983882	16	0.930736	1	-0.143452	-0.902909	0.616004	-0.396777	0.696187	0.98606	-4.61697	-1.66129	-1.80475
Flt-3 Ligand	-0.324002	0.753402	0.983882	13	0.792208	1	0.192853	-0.907656	1.29336	0.368108	0.717077	0.98606	-4.61755	-2.93061	-2.73776
Fractalkine	-0.545281	0.599394	0.983882	12.5	0.714379	1	0.158539	-0.626037	0.943115	0.424467	0.676244	0.98606	-4.61637	-2.30246	-2.14392
GCP-2	-0.417374	0.686374	0.983882	12	0.662338	1	0.124973	-0.665539	0.915484	0.332085	0.743653	0.98606	-4.61821	-2.40975	-2.28478
GDNF	-0.494768	0.632908	0.983882	12	0.662338	1	0.133398	-0.625085	0.89188	0.369441	0.7161	0.98606	-4.61752	-1.59531	-1.46191
HGF	0.274308	0.791034	0.983882	17	0.792208	1	-0.117022	-1.01039	0.776344	-0.275157	0.786322	0.98606	-4.61913	-2.15145	-2.26847
IGFBP-1	0.0210137	0.983741	0.983882	15	1	1	-0.00640021	-0.806345	0.793545	-0.0168065	0.986775	0.986775	-4.62114	-2.52568	-2.53208
IGFBP-2	0.212625	0.836604	0.983882	16	0.930736	1	-0.0559464	-0.817267	0.705374	-0.154364	0.879036	0.98606	-4.62051	-1.75608	-1.81203
IGFBP-3	0.199271	0.846499	0.983882	16	0.926426	1	-0.100471	-1.09499	0.894044	-0.212212	0.834321	0.98606	-4.61994	-4.09421	-4.19469
IGFBP-4	0.044084	0.965805	0.983882	16.5	0.851762	1	-0.0254741	-1.11613	1.06518	-0.049063	0.961408	0.98606	-4.62108	-4.26742	-4.29289
IL-16	-0.87703	0.40483	0.983882	8	0.234267	1	0.456113	-0.544773	1.457	0.957261	0.35109	0.98606	-4.59778	-2.78911	-2.333
IP-10	0.116239	0.910358	0.983882	17	0.783711	1	-0.0550005	-1.03677	0.926773	-0.117679	0.907623	0.98606	-4.62078	-2.70018	-2.75518
LIF	0.76077	0.466941	0.983882	17	0.783711	1	-0.298287	-1.181	0.584425	-0.709836	0.486881	0.98606	-4.60802	-2.59227	-2.89056
LIGHT	-0.23534	0.819214	0.983882	12	0.647329	1	0.0915861	-0.779965	0.963137	0.220739	0.827775	0.98606	-4.61985	-2.20155	-2.10997
MCP-4	0.279935	0.787139	0.983882	13.5	0.854477	1	-0.155237	-1.24203	0.931558	-0.300047	0.767571	0.98606	-4.61875	-3.54224	-3.69748
MIF	1.0882	0.304892	0.983882	19.5	0.463169	1	-0.507878	-1.46026	0.444505	-1.12019	0.277327	0.98606	-4.58969	-1.85411	-2.36199
MIP-3a	1.34277	0.232768	0.983882	17.5	0.713754	1	-0.672594	-1.71164	0.366449	-1.35976	0.190661	0.98606	-4.57615	-3.01801	-3.6906
NAP-2	-0.294373	0.775511	0.983882	12	0.662338	1	0.075767	-0.671707	0.823241	0.212925	0.833773	0.98606	-4.61994	-2.13042	-2.05465
NT-3	0.319744	0.756473	0.983882	17	0.783228	1	-0.0637149	-0.774752	0.647322	-0.188231	0.852797	0.98606	-4.6202	-2.43482	-2.49853
NT-4	0.409372	0.69189	0.983882	18	0.646576	1	-0.285826	-1.52976	0.958104	-0.482668	0.635137	0.98606	-4.61499	-3.32753	-3.61336
Osteopontin	-0.0208378	0.983882	0.983882	14	0.930736	1	0.0194442	-1.57519	1.61408	0.0256136	0.979847	0.986775	-4.62113	-2.54851	-2.52907
Osteoprotegerin	-1.88484	0.125638	0.983882	4	0.0519481	1	0.67868	-0.128936	1.4863	1.76524	0.0944465	0.98606	-4.54976	-1.12527	-0.446587
PARC	0.332334	0.748535	0.983882	14.5	1	1	-0.125049	-0.999461	0.749363	-0.300405	0.767303	0.98606	-4.61874	-2.59506	-2.72011
PIGF	0.516321	0.618095	0.983882	17	0.792208	1	-0.338414	-1.52423	0.847399	-0.59948	0.556308	0.98606	-4.61171	-3.084	-3.42242
TGF-b2	0.775831	0.462541	0.983882	19.5	0.424552	1	-0.744945	-2.2688	0.778909	-1.02689	0.318047	0.98606	-4.59444	-3.68115	-4.42609
TGF-b3	0.7192	0.490982	0.983882	19	0.536797	1	-0.267927	-1.13065	0.594797	-0.652361	0.522395	0.98606	-4.61001	-2.11919	-2.38712
TIMP-1	0.455556	0.659626	0.983882	19	0.521869	1	-0.177912	-1.0474	0.691577	-0.429817	0.67242	0.98606	-4.61625	-1.6729	-1.85081
TIMP-2	-0.587037	0.57169	0.983882	12	0.645055	1	0.270822	-0.682504	1.22415	0.596739	0.558097	0.98606	-4.61179	-2.57521	-2.30438
