# Supplementary material for: Comparison of Cytokine Profiles in Ligamentum Flavum from Patients Undergoing Surgery for Lumbar Disc Herniation and Lumbar Spinal Stenosis: An Exploratory Study
Source: Cells. 2026 Jul 16;15(14):1278. doi: 10.3390/cells15141278 (PMC13406297; doi:10.3390/cells15141278)
Supplement: Supplementary file 1 [file cells-15-01278-s001.zip › supplementary file S2.xlsx]

## Sheet: ResultSerum
	Welch T			Mann-Whitney test			Limma T test
	statistic.t	p.value	adj.p.value	statistic.W	p.value	adj.p.value	difference in means	0.025	0.975	t	p.value	adj.p.value	B	mean of LDH	mean of LSS
ENA-78	1.18561	0.270247	0.901329	24	0.328162	0.943752	-0.190232	-0.6029	0.222436	-0.971479	0.34473	0.931073	-4.60488	-0.0527568	-0.242989
GCSF	0.417466	0.685962	0.901329	21.5	0.557085	0.943752	-0.4219	-2.09628	1.25248	-0.531013	0.602178	0.931073	-4.65345	-4.68439	-5.10629
GM-CSF	1.99006	0.076914	0.901329	27	0.138213	0.943752	-0.677734	-1.36953	0.0140638	-2.06458	0.0543266	0.931073	-4.40362	-2.44078	-3.11851
GRO	-0.00649676	0.994945	0.999484	18	1	1	0.00148791	-0.50637	0.509346	0.00617425	0.995145	0.999413	-4.67519	-0.242005	-0.240518
GRO-a	1.18554	0.282132	0.901329	24.5	0.288609	0.943752	-0.263314	-0.723836	0.197208	-1.20497	0.244481	0.931073	-4.56975	-1.46129	-1.7246
I-309	0.586156	0.574217	0.901329	19.5	0.80721	0.963833	-0.168692	-0.724607	0.387223	-0.639494	0.5309	0.931073	-4.64387	-1.10034	-1.26903
IL-1a	-1.19847	0.260031	0.901329	10	0.253119	0.943752	0.201992	-0.226979	0.630964	0.992333	0.334746	0.931073	-4.60198	-2.03919	-1.8372
IL-1b	-1.20136	0.25732	0.901329	10.5	0.2869	0.943752	0.298623	-0.240262	0.837509	1.16783	0.258758	0.931073	-4.57571	-1.59741	-1.29879
IL-2	-1.23019	0.258615	0.901329	11	0.343434	0.943752	0.304316	-0.193957	0.802588	1.28709	0.21506	0.931073	-4.5561	-1.80283	-1.49852
IL-3	-1.30533	0.221699	0.901329	9.5	0.222415	0.943752	0.295492	-0.204592	0.795576	1.24524	0.229686	0.931073	-4.56313	-1.42389	-1.1284
IL-4	-0.938458	0.371799	0.901329	14.5	0.683167	0.943752	0.260959	-0.334507	0.856424	0.923562	0.368448	0.931073	-4.61135	-2.1889	-1.92794
IL-5	-1.17346	0.272703	0.901329	10.5	0.286041	0.943752	0.220945	-0.254387	0.696278	0.979576	0.340829	0.931073	-4.60376	-2.33166	-2.11071
IL-6	-1.11771	0.29221	0.901329	10	0.247187	0.943752	0.349406	-0.254981	0.953792	1.21833	0.239492	0.931073	-4.56757	-3.26493	-2.91552
IL-7	-0.650582	0.540645	0.901329	11	0.326453	0.943752	0.285761	-0.430666	1.00219	0.840586	0.412075	0.931073	-4.6219	-2.98944	-2.70368
IL-8	1.35924	0.214792	0.901329	25.5	0.222415	0.943752	-0.332179	-0.895562	0.231203	-1.24257	0.230647	0.931073	-4.56358	-0.911679	-1.24386
IL-10	0.475387	0.647267	0.901329	20	0.744034	0.958794	-0.153718	-0.834897	0.527461	-0.47557	0.640345	0.931073	-4.6577	-2.57593	-2.72965
IL-12p40/p70	-1.01455	0.334302	0.901329	12.5	0.46412	0.943752	0.366457	-0.328627	1.06154	1.11106	0.281784	0.931073	-4.58457	-1.70526	-1.3388
IL-13	-0.762094	0.4636	0.901329	14	0.620565	0.943752	0.218799	-0.371442	0.80904	0.78121	0.445264	0.931073	-4.62894	-3.05822	-2.83943
IL-15	-0.913105	0.387357	0.901329	12.5	0.46412	0.943752	0.210919	-0.27875	0.700588	0.907746	0.376514	0.931073	-4.61342	-1.65904	-1.44812
IFN-g	-1.07389	0.30977	0.901329	11	0.327309	0.943752	0.252054	-0.253148	0.757256	1.05143	0.307563	0.931073	-4.5935	-1.61788	-1.36583
MCP-1	0.552885	0.592564	0.901329	22	0.515216	0.943752	-0.084428	-0.501619	0.332763	-0.426484	0.675028	0.931073	-4.66109	0.275976	0.191548
MCP-2	0.161398	0.875907	0.940125	18.5	0.93517	1	-0.0364811	-0.5688	0.495838	-0.144427	0.886837	0.932221	-4.67356	-0.444029	-0.48051
MCP-3	-0.10948	0.915937	0.950198	16	0.870767	1	0.0399762	-0.60279	0.682742	0.131069	0.897237	0.932221	-4.67385	-1.68979	-1.64981
MCSF	0.518828	0.617569	0.901329	20	0.744469	0.958794	-0.179989	-0.817704	0.457727	-0.594797	0.559698	0.931073	-4.64802	-2.11182	-2.29181
MDC	0.402933	0.695515	0.901329	19.5	0.80721	0.963833	-0.0801493	-0.550149	0.38985	-0.359379	0.723671	0.932221	-4.66515	-1.10127	-1.18142
MIG	-0.574417	0.579771	0.901329	14	0.638889	0.943752	0.153198	-0.428663	0.735059	0.554862	0.586109	0.931073	-4.65149	-0.657417	-0.504219
MIP-1b	1.29418	0.233972	0.901329	21	0.625512	0.943752	-0.319018	-0.883636	0.245601	-1.19072	0.249884	0.931073	-4.57205	-0.350682	-0.669699
MIP-1d	-0.664837	0.534296	0.901329	14	0.638889	0.943752	0.118242	-0.295913	0.532397	0.601672	0.555215	0.931073	-4.6474	0.0667259	0.184968
RANTES	-0.705331	0.498479	0.901329	10.5	0.290307	0.943752	0.0858124	-0.296505	0.46813	0.473017	0.642128	0.931073	-4.65789	0.649037	0.73485
SCF	-2.03014	0.0774661	0.901329	8	0.143151	0.943752	0.54367	-0.0506327	1.13797	1.92787	0.0704922	0.931073	-4.43262	-1.77867	-1.235
SDF-1	-1.84337	0.0965309	0.901329	9	0.190745	0.943752	0.290775	-0.140107	0.721657	1.42217	0.172801	0.931073	-4.53237	-1.36821	-1.07743
TARC	-0.331207	0.748797	0.901329	16.5	0.93517	1	0.0932318	-0.458408	0.644872	0.356172	0.726029	0.932221	-4.66533	-1.17649	-1.08326
TGF-b1	-0.787892	0.449384	0.901329	14.5	0.681567	0.943752	0.165413	-0.327059	0.657884	0.707846	0.488491	0.931073	-4.637	-2.6255	-2.46008
TNF-a	-0.496555	0.631194	0.901329	12.5	0.463335	0.943752	0.15511	-0.449356	0.759576	0.540778	0.595572	0.931073	-4.65266	-1.40853	-1.25342
TNF-b	-0.259126	0.803359	0.911777	13.5	0.567726	0.943752	0.0734228	-0.463887	0.610732	0.287977	0.776794	0.932221	-4.66873	-1.26972	-1.1963
EGF	0.338427	0.742179	0.901329	21	0.638889	0.943752	-0.0474537	-0.450527	0.35562	-0.248106	0.806981	0.932221	-4.67039	0.53885	0.491397
IGF-I	1.08844	0.309135	0.901329	23.5	0.36753	0.943752	-0.34923	-0.946029	0.247568	-1.23321	0.234034	0.931073	-4.56513	-0.831545	-1.18078
Angiogenin	-0.3393	0.741842	0.901329	18	1	1	0.0409982	-0.351193	0.43319	0.220302	0.828221	0.932221	-4.6714	0.378721	0.419719
Oncostatin M	-0.152881	0.88419	0.940125	17	1	1	0.0553377	-0.555368	0.666043	0.190959	0.850786	0.932221	-4.67235	-1.95313	-1.8978
Thrombopoietin	-0.898566	0.396428	0.901329	10	0.252279	0.943752	0.248907	-0.29091	0.788724	0.97172	0.344614	0.931073	-4.60484	-2.37408	-2.12517
VEGF	-0.665508	0.523594	0.901329	13	0.51299	0.943752	0.164038	-0.346072	0.674147	0.67769	0.506953	0.931073	-4.64011	-2.02631	-1.86228
PDGF-BB	-0.440423	0.671369	0.901329	14.5	0.684221	0.943752	0.0587904	-0.32994	0.447521	0.31872	0.753764	0.932221	-4.66729	0.227178	0.285968
Leptin	-0.634249	0.540795	0.901329	12	0.431818	0.943752	0.428136	-0.733563	1.58983	0.776675	0.447866	0.931073	-4.62945	-0.665312	-0.237176
BDNF	-0.283838	0.783427	0.908321	18	1	1	0.0437298	-0.365077	0.452537	0.225429	0.824293	0.932221	-4.67123	0.366912	0.410642
BLC	0.350484	0.737988	0.901329	18.5	0.93517	1	-0.12604	-0.746979	0.494899	-0.427771	0.674108	0.931073	-4.66101	-1.19237	-1.31841
Ck b 8-1	-0.913993	0.38273	0.901329	14	0.624905	0.943752	0.26911	-0.342633	0.880853	0.927069	0.366675	0.931073	-4.61088	-1.52363	-1.25452
Eotaxin	-0.0951788	0.926443	0.950198	20.5	0.684221	0.943752	0.02084	-0.497765	0.539445	0.0846862	0.933486	0.957421	-4.67463	-0.840638	-0.819798
Eotaxin-2	0.756758	0.46857	0.901329	23	0.431818	0.943752	-0.14272	-0.615038	0.329598	-0.636797	0.532614	0.931073	-4.64413	-1.03146	-1.17418
Eotaxin-3	-0.387744	0.706351	0.901329	19.5	0.803104	0.963833	0.110511	-0.480607	0.70163	0.393989	0.698415	0.932221	-4.66314	-1.69668	-1.58617
FGF-4	-1.24957	0.244131	0.901329	10.5	0.290307	0.943752	0.317087	-0.204629	0.838803	1.28084	0.217196	0.931073	-4.55716	-1.46747	-1.15039
FGF-6	-1.84455	0.0955772	0.901329	8.5	0.166721	0.943752	0.441329	-0.0753484	0.958006	1.80009	0.0893522	0.931073	-4.45911	-1.63377	-1.19244
FGF-7	-2.33981	0.042786	0.901329	6	0.0684894	0.943752	0.498289	0.018848	0.97773	2.19027	0.0425135	0.931073	-4.37652	-1.95472	-1.45643
FGF-9	-0.188852	0.854041	0.940125	17	1	1	0.0459709	-0.477778	0.56972	0.184974	0.855406	0.932221	-4.67252	-1.70416	-1.65819
Flt-3 Ligand	-1.4654	0.176807	0.901329	9	0.189168	0.943752	0.31523	-0.162814	0.793274	1.38967	0.182299	0.931073	-4.53822	-1.93212	-1.61689
Fractalkine	-1.14549	0.279882	0.901329	11.5	0.370914	0.943752	0.238596	-0.23653	0.713723	1.05829	0.304512	0.931073	-4.59249	-1.35058	-1.11198
GCP-2	0.138201	0.893119	0.940125	18	1	1	-0.0297222	-0.50774	0.448296	-0.131035	0.897263	0.932221	-4.67385	-1.02535	-1.05507
GDNF	-0.454335	0.662808	0.901329	11	0.324731	0.943752	0.133279	-0.42325	0.689809	0.50469	0.62016	0.931073	-4.65552	-1.35229	-1.21901
HGF	-0.470827	0.647871	0.901329	14	0.62368	0.943752	0.117159	-0.421552	0.65587	0.458322	0.65244	0.931073	-4.65893	-1.3655	-1.24834
IGFBP-1	-0.349394	0.734125	0.901329	13.5	0.568409	0.943752	0.123207	-0.573048	0.819463	0.372923	0.713747	0.932221	-4.66439	-0.744573	-0.621365
IGFBP-2	-0.438101	0.671078	0.901329	19	0.876263	1	0.0560435	-0.342625	0.454712	0.296254	0.770571	0.932221	-4.66836	0.344214	0.400258
IGFBP-3	-0.784362	0.461604	0.901329	13.5	0.569088	0.943752	0.188186	-0.295106	0.671478	0.820593	0.423068	0.931073	-4.62432	-1.54397	-1.35579
IGFBP-4	-0.554096	0.595447	0.901329	13.5	0.569088	0.943752	0.145059	-0.376114	0.666232	0.586562	0.565092	0.931073	-4.64875	-0.813164	-0.668105
IL-16	-1.51296	0.161878	0.901329	9.5	0.222415	0.943752	0.381517	-0.168608	0.931642	1.46152	0.161844	0.931073	-4.52518	-1.6014	-1.21988
IP-10	-0.678789	0.515007	0.901329	12	0.415157	0.943752	0.150576	-0.332382	0.633533	0.657047	0.519818	0.931073	-4.64217	-0.815963	-0.665388
LIF	-0.251316	0.809202	0.911777	15	0.744469	0.958794	0.0513286	-0.397362	0.50002	0.241081	0.812333	0.932221	-4.67066	-1.56074	-1.50941
LIGHT	-1.02471	0.330198	0.901329	12	0.431818	0.943752	0.277051	-0.299394	0.853496	1.01287	0.325114	0.931073	-4.59908	-1.46448	-1.18743
MCP-4	0.00067106	0.999484	0.999484	18	1	1	-0.000192327	-0.543444	0.54306	-0.000746086	0.999413	0.999413	-4.67519	-1.21421	-1.2144
MIF	-0.410433	0.692843	0.901329	12.5	0.463335	0.943752	0.15863	-0.523179	0.840439	0.490312	0.630089	0.931073	-4.65661	-1.14117	-0.982541
MIP-3a	-1.08767	0.307018	0.901329	13	0.515216	0.943752	0.319627	-0.3101	0.949354	1.06965	0.29951	0.931073	-4.59081	-1.86035	-1.54072
NAP-2	-0.707561	0.495379	0.901329	15	0.755051	0.958794	0.0861862	-0.302551	0.474924	0.467232	0.646179	0.931073	-4.6583	0.172523	0.258709
NT-3	-0.852525	0.414118	0.901329	14	0.638889	0.943752	0.137839	-0.294469	0.570147	0.671938	0.51052	0.931073	-4.64069	-0.884644	-0.746805
NT-4	-1.21008	0.262282	0.901329	11	0.343434	0.943752	0.451151	-0.213363	1.11567	1.43077	0.170356	0.931073	-4.53081	-1.40842	-0.957271
Osteopontin	-0.57232	0.586973	0.901329	15	0.755051	0.958794	0.130993	-0.34093	0.602916	0.584962	0.566144	0.931073	-4.64889	0.335857	0.46685
Osteoprotegerin	-0.69688	0.502444	0.901329	13	0.515216	0.943752	0.108918	-0.308459	0.526294	0.549948	0.589402	0.931073	-4.6519	-1.57308	-1.46416
PARC	-0.6554	0.531165	0.901329	14	0.623063	0.943752	0.111832	-0.309985	0.53365	0.55872	0.583531	0.931073	-4.65116	-1.70853	-1.5967
PIGF	-1.4849	0.169466	0.901329	8.5	0.165976	0.943752	0.207098	-0.194182	0.608378	1.08763	0.291718	0.931073	-4.58812	-1.54983	-1.34274
TGF-b2	-0.184877	0.859582	0.940125	15.5	0.80721	0.963833	0.0355385	-0.395851	0.466928	0.173613	0.86419	0.932221	-4.67284	-1.18062	-1.14508
TGF-b3	-0.320939	0.754863	0.901329	16.5	0.934004	1	0.0896036	-0.489971	0.669178	0.325812	0.748484	0.932221	-4.66693	-1.20749	-1.11788
TIMP-1	-0.289607	0.780433	0.908321	14	0.638889	0.943752	0.0606281	-0.396591	0.517847	0.279448	0.783223	0.932221	-4.66911	0.046344	0.106972
TIMP-2	-1.09131	0.308918	0.901329	12.5	0.460158	0.943752	0.110639	-0.26788	0.489157	0.615985	0.545944	0.931073	-4.64608	0.509471	0.62011
