# Supplementary material for: Comparison of Cytokine Profiles in Ligamentum Flavum from Patients Undergoing Surgery for Lumbar Disc Herniation and Lumbar Spinal Stenosis: An Exploratory Study
Source: Cells. 2026 Jul 16;15(14):1278. doi: 10.3390/cells15141278 (PMC13406297; doi:10.3390/cells15141278)
Supplement: Supplementary file 1 [file cells-15-01278-s001.zip › supplementary file S3.xlsx]

## Sheet: ResultTissue
	Welch T			Mann-Whitney test			Limma T test
	statistic.t	p.value	adj.p.value	statistic.W	p.value	adj.p.value	difference in means	0.025	0.975	t	p.value	adj.p.value	B	mean of LDH	mean of LSS
ENA-78	0.46229	0.655913	0.718809	32.5	0.827763	0.894879	-0.241888	-1.12509	0.641312	-0.560562	0.579475	0.669456	-4.61844	-1.75022	-1.99211
GCSF	0.18231	0.860031	0.905295	28.5	0.909122	0.936197	-0.111829	-1.07802	0.854357	-0.236899	0.814429	0.857294	-4.62708	-3.10251	-3.21433
GM-CSF	0.867357	0.410467	0.592631	36.5	0.454135	0.685464	-0.462056	-1.35492	0.430805	-1.0592	0.2984	0.526223	-4.59236	-2.96685	-3.4289
GRO	0.00503657	0.996125	0.996125	30.5	1	1	-0.00188563	-0.722408	0.718636	-0.00535647	0.995763	0.995763	-4.62898	-1.58587	-1.58776
GRO-a	0.710195	0.502149	0.632027	40.5	0.277013	0.685464	-0.3518	-1.1691	0.465505	-0.881009	0.385681	0.531974	-4.60335	-1.90562	-2.25742
I-309	0.14561	0.887693	0.922278	30.5	1	1	-0.0667903	-0.88778	0.7542	-0.166512	0.86893	0.902784	-4.62804	-2.7735	-2.84029
IL-1a	0.485924	0.637324	0.708137	32.5	0.827386	0.894879	-0.23509	-1.11336	0.643177	-0.547868	0.588047	0.669456	-4.61891	-2.31563	-2.55072
IL-1b	1.23538	0.242213	0.592631	40.5	0.277722	0.685464	-0.550625	-1.40125	0.300002	-1.32491	0.195725	0.526223	-4.57284	-1.71266	-2.26328
IL-2	1.57658	0.142548	0.592631	43.5	0.155144	0.685464	-0.837369	-1.78903	0.114289	-1.80096	0.0822975	0.526223	-4.52997	-2.04811	-2.88548
IL-3	0.580759	0.57666	0.65904	37.5	0.446695	0.685464	-0.273466	-1.10771	0.560778	-0.670934	0.507663	0.624816	-4.61395	-1.55957	-1.83304
IL-4	0.0563301	0.956505	0.968612	28	0.870092	0.916387	-0.0240026	-0.803981	0.755976	-0.0629861	0.950217	0.962245	-4.62884	-2.83723	-2.86123
IL-5	0.937709	0.375267	0.592631	37	0.474222	0.685464	-0.682808	-1.78955	0.423934	-1.26276	0.216907	0.526223	-4.57772	-2.07267	-2.75548
IL-6	0.87773	0.408198	0.592631	34	0.690945	0.825009	-0.516089	-1.44237	0.410195	-1.14038	0.263619	0.526223	-4.58677	-2.77882	-3.29491
IL-7	1.48907	0.18939	0.592631	39	0.309224	0.685464	-0.692711	-1.4625	0.0770806	-1.84182	0.0759278	0.526223	-4.52589	-2.93885	-3.63156
IL-8	0.237876	0.817793	0.872312	32	0.870568	0.916387	-0.123307	-1.00244	0.755825	-0.287079	0.776128	0.82787	-4.62619	-1.5968	-1.7201
IL-10	1.38056	0.220567	0.592631	34.5	0.653197	0.791754	-0.936428	-1.88491	0.0120535	-2.02076	0.0527875	0.526223	-4.50745	-2.46318	-3.39961
IL-12p40/p70	0.667508	0.522837	0.643057	37.5	0.447365	0.685464	-0.289077	-1.08278	0.504621	-0.745465	0.462094	0.586786	-4.6105	-1.52356	-1.81264
IL-13	0.816181	0.437065	0.592631	35	0.601508	0.751885	-0.440627	-1.34467	0.463417	-0.997586	0.326873	0.526223	-4.59636	-2.87438	-3.315
IL-15	0.997651	0.349002	0.592631	39	0.354777	0.685464	-0.428417	-1.20957	0.352738	-1.12253	0.271003	0.526223	-4.58803	-1.7574	-2.18582
IFN-g	0.657147	0.530522	0.643057	38	0.414907	0.685464	-0.219938	-0.919365	0.479488	-0.643618	0.524968	0.626827	-4.61514	-1.35516	-1.5751
MCP-1	0.999294	0.345346	0.592631	39	0.356198	0.685464	-0.582687	-1.53577	0.370398	-1.25133	0.220985	0.526223	-4.5786	-1.75382	-2.33651
MCP-2	0.972571	0.359567	0.592631	37	0.473551	0.685464	-0.424982	-1.21783	0.36787	-1.0971	0.281778	0.526223	-4.58979	-2.28681	-2.71179
MCP-3	1.20703	0.273854	0.592631	36	0.543603	0.721593	-0.617087	-1.42933	0.195151	-1.55501	0.130978	0.526223	-4.55325	-2.66172	-3.2788
MCSF	0.999892	0.344431	0.592631	37.5	0.446022	0.685464	-0.465257	-1.29894	0.368426	-1.14225	0.262854	0.526223	-4.58664	-1.41557	-1.88082
MDC	1.03656	0.325447	0.592631	39	0.353705	0.685464	-0.39485	-1.15826	0.368562	-1.05862	0.298659	0.526223	-4.59239	-1.98107	-2.37592
MIG	0.635618	0.541522	0.646593	34	0.704014	0.828252	-0.174651	-0.83799	0.488687	-0.538896	0.594143	0.669456	-4.61923	-1.2538	-1.42845
MIP-1b	1.07869	0.306981	0.592631	42	0.21978	0.685464	-0.503406	-1.35456	0.347753	-1.21053	0.236016	0.526223	-4.58167	-0.937576	-1.44098
MIP-1d	-0.104575	0.918562	0.942115	28.5	0.912792	0.936197	0.0439218	-0.780123	0.867967	0.109093	0.913893	0.937326	-4.62857	-2.78322	-2.7393
RANTES	1.26407	0.23785	0.592631	41	0.263487	0.685464	-0.437113	-1.16218	0.287951	-1.23392	0.22731	0.526223	-4.57992	-0.809883	-1.247
SCF	0.590511	0.570657	0.65904	35	0.622656	0.766346	-0.245771	-1.02486	0.533315	-0.645674	0.523654	0.626827	-4.61505	-1.87528	-2.12105
SDF-1	0.765679	0.464779	0.609485	37	0.479825	0.685464	-0.395344	-1.27643	0.485742	-0.918387	0.366122	0.526223	-4.60119	-1.49898	-1.89432
TARC	1.24916	0.2532	0.592631	41	0.251236	0.685464	-0.371348	-1.03357	0.290874	-1.14775	0.260614	0.526223	-4.58625	-1.70289	-2.07424
TGF-b1	0.741679	0.472351	0.609485	33.5	0.743788	0.862363	-0.550351	-1.79273	0.692031	-0.906679	0.372177	0.526223	-4.60188	-2.85211	-3.40246
TNF-a	1.17601	0.269826	0.592631	40	0.302101	0.685464	-0.448211	-1.2047	0.308277	-1.21269	0.235203	0.526223	-4.58151	-1.69829	-2.1465
TNF-b	0.988146	0.348657	0.592631	38	0.41387	0.685464	-0.435625	-1.25146	0.380205	-1.0929	0.283587	0.526223	-4.59008	-1.82473	-2.26036
EGF	0.429581	0.677524	0.732458	33	0.785958	0.885587	-0.181999	-0.980473	0.616475	-0.466528	0.644383	0.706174	-4.62166	-1.48104	-1.66304
IGF-I	1.24562	0.240159	0.592631	40	0.302101	0.685464	-0.474152	-1.24755	0.299246	-1.25482	0.219733	0.526223	-4.57833	-1.39784	-1.872
Angiogenin	1.15598	0.2848	0.592631	38	0.427822	0.685464	-0.234706	-0.842713	0.373301	-0.790103	0.435991	0.562569	-4.60826	0.718222	0.483516
Oncostatin M	0.955349	0.363309	0.592631	39.5	0.328259	0.685464	-0.362883	-1.12341	0.397645	-0.976609	0.336978	0.526223	-4.59767	-1.29864	-1.66152
Thrombopoietin	1.32262	0.214498	0.592631	41	0.249462	0.685464	-0.442318	-1.17013	0.285496	-1.24389	0.223671	0.526223	-4.57916	-2.48991	-2.93223
VEGF	1.03034	0.332792	0.592631	35.5	0.584539	0.742984	-0.315929	-0.998523	0.366666	-0.947317	0.351439	0.526223	-4.59947	-1.87215	-2.18808
PDGF-BB	0.826194	0.43054	0.592631	38.5	0.381668	0.685464	-0.383644	-1.21837	0.451087	-0.940698	0.354763	0.526223	-4.59987	-2.34884	-2.73248
Leptin	1.69664	0.122776	0.592631	42	0.210922	0.685464	-0.679208	-1.45854	0.100123	-1.78381	0.085104	0.526223	-4.53166	-1.83852	-2.51773
BDNF	1.97508	0.0715138	0.592631	44	0.142529	0.685464	-0.541895	-1.22965	0.145861	-1.61268	0.117831	0.526223	-4.548	-0.640136	-1.18203
BLC	0.694507	0.505622	0.632027	36.5	0.514562	0.709741	-0.271736	-1.03311	0.489636	-0.730499	0.471047	0.588809	-4.61122	-1.70745	-1.97918
Ck b 8-1	0.848659	0.416502	0.592631	38	0.414562	0.685464	-0.365911	-1.18116	0.449339	-0.918658	0.365983	0.526223	-4.60118	-2.01302	-2.37893
Eotaxin	0.610079	0.557165	0.655488	35.5	0.5851	0.742984	-0.195377	-0.896522	0.505769	-0.57034	0.572916	0.669456	-4.61808	-1.51327	-1.70865
Eotaxin-2	0.879212	0.402399	0.592631	36	0.548737	0.721593	-0.358327	-1.13871	0.422052	-0.939816	0.355208	0.526223	-4.59992	-2.01728	-2.3756
Eotaxin-3	2.04975	0.0822605	0.592631	46	0.0898396	0.685464	-0.690189	-1.37788	-0.00249546	-2.0542	0.0492283	0.526223	-4.5039	-1.884	-2.57419
FGF-4	0.856595	0.412479	0.592631	40.5	0.274518	0.685464	-0.420939	-1.29837	0.456496	-0.981913	0.334403	0.526223	-4.59734	-1.76023	-2.18117
FGF-6	1.2866	0.225523	0.592631	41.5	0.232135	0.685464	-0.694032	-1.64375	0.255689	-1.49573	0.145715	0.526223	-4.55852	-1.6888	-2.38283
FGF-7	0.931015	0.380578	0.592631	37.5	0.443649	0.685464	-0.496548	-1.37594	0.38284	-1.15571	0.257394	0.526223	-4.58568	-2.42634	-2.92289
FGF-9	1.67443	0.124131	0.592631	43.5	0.157606	0.685464	-0.352776	-0.980097	0.274544	-1.15101	0.259292	0.526223	-4.58602	-0.653224	-1.006
Flt-3 Ligand	1.85401	0.103735	0.592631	45	0.113363	0.685464	-0.543043	-1.20926	0.12317	-1.66836	0.106193	0.526223	-4.5428	-2.17023	-2.71327
Fractalkine	1.6325	0.130571	0.592631	45	0.117882	0.685464	-0.597456	-1.36377	0.16886	-1.59576	0.121571	0.526223	-4.54955	-1.27693	-1.87439
GCP-2	1.48707	0.168291	0.592631	41.5	0.231101	0.685464	-0.506991	-1.23613	0.222144	-1.42318	0.165536	0.526223	-4.56476	-1.5408	-2.04779
GDNF	1.50374	0.164428	0.592631	43	0.173887	0.685464	-0.51213	-1.23963	0.215365	-1.44085	0.160521	0.526223	-4.56326	-1.30652	-1.81865
HGF	2.33626	0.0352243	0.592631	47.5	0.0640117	0.685464	-0.693966	-1.41972	0.0317873	-1.95712	0.0601903	0.526223	-4.51411	-1.56397	-2.25793
IGFBP-1	1.13643	0.282506	0.592631	40.5	0.27416	0.685464	-0.438175	-1.21032	0.333968	-1.1615	0.255072	0.526223	-4.58526	-1.87125	-2.30943
IGFBP-2	1.32229	0.218929	0.592631	41.5	0.232135	0.685464	-0.511758	-1.27312	0.249607	-1.37575	0.179612	0.526223	-4.56871	-1.02979	-1.54155
IGFBP-3	0.84305	0.425586	0.592631	36.5	0.513629	0.709741	-0.367474	-1.15034	0.415394	-0.960742	0.344761	0.526223	-4.59865	-2.43217	-2.79964
IGFBP-4	0.905836	0.391657	0.592631	38	0.412828	0.685464	-0.4382	-1.27668	0.400282	-1.06966	0.293744	0.526223	-4.59166	-2.47942	-2.91762
IL-16	1.43262	0.181623	0.592631	40.5	0.275947	0.685464	-0.623579	-1.45145	0.204289	-1.5417	0.134176	0.526223	-4.55445	-1.66751	-2.29109
IP-10	0.840359	0.426878	0.592631	39.5	0.327902	0.685464	-0.37144	-1.16053	0.417651	-0.963453	0.343423	0.526223	-4.59848	-1.43387	-1.80531
LIF	1.44164	0.187132	0.592631	43	0.173568	0.685464	-0.486609	-1.19383	0.220607	-1.4083	0.169854	0.526223	-4.56601	-1.52391	-2.01052
LIGHT	1.18316	0.265249	0.592631	42	0.211259	0.685464	-0.390587	-1.10744	0.326264	-1.11521	0.274073	0.526223	-4.58854	-1.45235	-1.84293
MCP-4	1.34874	0.211789	0.592631	39	0.352988	0.685464	-0.415486	-1.10455	0.273579	-1.23414	0.227228	0.526223	-4.5799	-2.24223	-2.65771
MIF	1.03311	0.339712	0.592631	38	0.413523	0.685464	-0.259837	-0.888496	0.368822	-0.845969	0.404615	0.539487	-4.6053	-1.173	-1.43284
MIP-3a	0.855576	0.418729	0.592631	32.5	0.826238	0.894879	-0.278962	-0.970656	0.412731	-0.825468	0.415961	0.545522	-4.60641	-2.57757	-2.85653
NAP-2	0.991111	0.342746	0.592631	33	0.785958	0.885587	-0.563922	-1.5578	0.429957	-1.16133	0.255141	0.526223	-4.58528	-0.49367	-1.05759
NT-3	0.781375	0.453747	0.604996	39.5	0.327187	0.685464	-0.346565	-1.17039	0.47726	-0.861031	0.396406	0.537499	-4.60447	-1.00856	-1.35513
NT-4	1.24637	0.23601	0.592631	45	0.114974	0.685464	-0.572383	-1.45562	0.310851	-1.32642	0.195231	0.526223	-4.57272	-1.62233	-2.19471
Osteopontin	0.868421	0.407905	0.592631	40.5	0.277722	0.685464	-0.334529	-1.09414	0.425079	-0.90139	0.374934	0.526223	-4.60218	0.00383658	-0.330692
Osteoprotegerin	-1.14792	0.288551	0.592631	20	0.313187	0.685464	0.447795	-0.288784	1.18437	1.24431	0.22352	0.526223	-4.57913	-0.457019	-0.00922408
PARC	0.85141	0.409965	0.592631	39.5	0.325388	0.685464	-0.159087	-0.781286	0.463112	-0.523328	0.604791	0.67199	-4.61978	-1.44907	-1.60816
PIGF	1.16873	0.274141	0.592631	41.5	0.231791	0.685464	-0.492734	-1.28111	0.295646	-1.27922	0.211134	0.526223	-4.57644	-1.92822	-2.42095
TGF-b2	2.23665	0.0504937	0.592631	49	0.0443204	0.685464	-0.565247	-1.21853	0.0880336	-1.77095	0.0872618	0.526223	-4.53293	-0.979375	-1.54462
TGF-b3	1.6801	0.125144	0.592631	45	0.114169	0.685464	-0.48218	-1.16244	0.198077	-1.45079	0.157754	0.526223	-4.56241	-1.47461	-1.95679
TIMP-1	-0.509188	0.619564	0.6981	24	0.550215	0.721593	0.106718	-0.529298	0.742734	0.343431	0.733794	0.793291	-4.625	-1.30185	-1.19513
TIMP-2	1.32265	0.218554	0.592631	41.5	0.23248	0.685464	-0.55836	-1.35439	0.237665	-1.43568	0.161978	0.526223	-4.5637	-0.433241	-0.991601
