# Supplementary material for: Comparison of Cytokine Profiles in Ligamentum Flavum from Patients Undergoing Surgery for Lumbar Disc Herniation and Lumbar Spinal Stenosis: An Exploratory Study
Source: Cells. 2026 Jul 16;15(14):1278. doi: 10.3390/cells15141278 (PMC13406297; doi:10.3390/cells15141278)
Supplement: Supplementary file 1 [file cells-15-01278-s001.zip › supplementary file S4.csv]

ANG_HUMAN (P03950)	Angiogenin	0.563760071
OSTP_HUMAN (P10451)	Osteopontin	0.410229846
TIMP2_HUMAN (P16035)	TIMP-2	0.405940345
CCL4_HUMAN (P13236)	MIP-1b	0.25991304
PPBP_HUMAN (P02775)	NAP-2	0.258061689
BDNF_HUMAN (P23560)	BDNF	0.233303761
CCL5_HUMAN (P13501)	RANTES	0.213976697
IBP2_HUMAN (P18065)	IGFBP-2	0.197409534
TGFB2_HUMAN (P61812)	TGF-β2	0.18653332
IL10_HUMAN (P22301)	IL-10	0.175372
FGF9_HUMAN (P31371)	FGF-9	0.167502168
CCL2_HUMAN (P13500)	MCP-1	0.166915423
IL5_HUMAN (P05113)	IL-5	0.150841438
NTF3_HUMAN (P20783)	NT-3	0.147679283
CX3C1_HUMAN (P78423)	Fractalkine	0.143114797
CXCL12_HUMAN (P48061)	SDF-1	0.138869663
GDNF_HUMAN (P39905)	GDNF	0.135068677
FGF6_HUMAN (P10767)	FGF-6	0.133923651
CSF1_HUMAN (P09603)	MCSF	0.132350689
CXCL10_HUMAN (P02778)	IP-10	0.131934996
OSM_HUMAN (P13725)	Oncostatin M	0.121927873
MIF_HUMAN (P14174)	MIF	0.121693794
LIF_HUMAN (P15018)	LIF	0.11896546
LEP_HUMAN (P41159)	Leptin	0.118731203
IL16_HUMAN (Q14005)	IL-16	0.117482397
IGF1_HUMAN (P05019)	IGF-I	0.117039739
IL15_HUMAN (P40933)	IL-15	0.110476533
CCL26_HUMAN (Q9Y258)	Eotaxin-3	0.105116902
HGF_HUMAN (P14210)	HGF	0.104594692
CXCL6_HUMAN (P80162)	GCP-2	0.103425635
TGFB3_HUMAN (P10600)	TGF-β3	0.102267479
CXCL1_HUMAN (P09341)	GRO-α	0.100914785
TNFA_HUMAN (P01375)	TNF-α	0.100415204
IL1B_HUMAN (P01584)	IL-1β	0.098380401
IL2_HUMAN (P60568)	IL-2	0.096383831
TNFB_HUMAN (P01374)	TNF-β	0.095770046
FGF4_HUMAN (P08620)	FGF-4	0.094827888
TNSF14_HUMAN (O43557)	LIGHT	0.093558455
IL12B_HUMAN (P29460) / IL12A_HUMAN (P29459)	IL-12p40/p70	0.092131743
CCL7_HUMAN (P80098)	MCP-3	0.091281721
IFNG_HUMAN (P01579)	IFN-γ	0.091280052
IL3_HUMAN (P08700)	IL-3	0.091151876
CXCL5_HUMAN (P42830)	ENA-78	0.08887611
CCL17_HUMAN (Q92583)	TARC	0.085117257
PGF_HUMAN (P49763)	PIGF	0.081817823
EGF_HUMAN (P01133)	EGF	0.07823013
FGF7_HUMAN (P21781)	FGF-7	0.076060914
KITL_HUMAN (P21583)	SCF	0.07007041
IBP1_HUMAN (P08833)	IGFBP-1	0.067661788
CXCL9_HUMAN (Q07325)	MIG	0.067189455
CCL8_HUMAN (P80075)	MCP-2	0.066872239
NTF4_HUMAN (P34130)	NT-4	0.066393406
CSF3_HUMAN (P09919)	GCSF	0.06580261
IL6_HUMAN (P05231)	IL-6	0.065430424
CXCL13_HUMAN (O43927)	BLC	0.064430211
CCL24_HUMAN (O00175)	Eotaxin-2	0.062282778
CCL22_HUMAN (O00626)	MDC	0.061702056
FL3L_HUMAN (P49771)	Flt-3 Ligand	0.061093392
VEGFA_HUMAN (P15692)	VEGF	0.060249544
IL8_HUMAN (P10145)	IL-8	0.059936793
IBP4_HUMAN (P22692)	IGFBP-4	0.05886781
CCL23_HUMAN (P55773)	Ck β 8-1	0.058158128
CCL11_HUMAN (P51671)	Eotaxin	0.056496871
TGFB1_HUMAN (P01137)	TGF-β1	0.056382177
IL7_HUMAN (P13232)	IL-7	0.056093284
PDGFB_HUMAN (P01127)	PDGF-BB	0.051050282
IBP3_HUMAN (P17936)	IGFBP-3	0.05099012
CCL13_HUMAN (Q99616)	MCP-4	0.047121178
CXCL1_HUMAN etc.	GRO	0.041657617
CSF2_HUMAN (P04141)	GM-CSF	0.040998353
IL1A_HUMAN (P01583)	IL-1α	0.03916199
IL13_HUMAN (P35225)	IL-13	0.038156644
THPO_HUMAN (P40225)	Thrombopoietin	0.035036416
CCL20_HUMAN (P78556)	MIP-3α	0.030009291
CCL18_HUMAN (P55774)	PARC	0.023990786
CCL1_HUMAN (P22362)	I-309	0.021658843
IL4_HUMAN (P05112)	IL-4	0.021197638
CCL15_HUMAN (Q16663)	MIP-1δ	-0.008199439
TIMP1_HUMAN (P01033)	TIMP-1	-0.04495769
TR11B_HUMAN (O00300)	Osteoprotegerin	-0.287157416
