# Supplementary material for: Comparison of Cytokine Profiles in Ligamentum Flavum from Patients Undergoing Surgery for Lumbar Disc Herniation and Lumbar Spinal Stenosis: An Exploratory Study
Source: Cells. 2026 Jul 16;15(14):1278. doi: 10.3390/cells15141278 (PMC13406297; doi:10.3390/cells15141278)
Supplement: Supplementary file 1 [file cells-15-01278-s001.zip › supplementary file S5.xlsx]

## Sheet: worksheet 1
	ave
	LDH/NRL	LSS/NRL
ENA-78	2.73267	2.2359
GCSF	1.01144	0.783417
GM-CSF	34.2949	19.8228
GRO	1.67182	1.75459
GRO-α	4.12366	2.99964
I-309	2.83769	2.31964
IL-1α	4.50874	5.68303
IL-1β	2.99837	4.3805
IL-2	4.96971	6.43906
IL-3	2.1847	3.03618
IL-4	2.16236	3.27409
IL-5	10.3985	14.1679
IL-6	11.6798	17.2357
IL-7	7.80068	7.70414
IL-8	1.95464	1.65076
IL-10	0.942922	1.02009
IL-12p40/p70	2.22757	3.81827
IL-13	1.27968	1.73189
IL-15	2.84548	3.48098
IFN-γ	1.29502	1.70864
MCP-1	1.90426	1.78375
MCP-2	3.95515	4.2844
MCP-3	3.12478	2.99171
MCSF	1.44596	1.21732
MDC	1.88843	1.79437
MIG	1.59988	2.12611
MIP-1b	1.41487	1.17422
MIP-1δ	1.68851	1.82783
RANTES	0.989652	1.08208
SCF	0.761424	1.57293
SDF-1	3.00579	4.19554
TARC	0.444608	0.48728
TGF-β1	3.84736	4.72615
TNF-α	3.90169	4.71879
TNF-β	4.58531	4.68994
EGF	1.52664	1.47787
IGF-I	2.8692	1.92427
Angiogenin	0.870435	0.930471
Oncostatin M	2.27107	2.02689
Thrombopoietin	0.973821	1.19378
VEGF	0.952822	1.12547
PDGF-BB	1.04876	1.1117
Leptin	0.617074	0.968829
BDNF	0.804324	0.842923
BLC	1.9455	1.47321
Ck β 8-1	3.61103	5.42013
Eotaxin	1.07145	1.22514
Eotaxin-2	1.91316	1.77045
Eotaxin-3	2.30146	2.8496
FGF-4	3.36729	4.65503
FGF-6	2.43952	3.97524
FGF-7	2.94772	4.95785
FGF-9	1.23977	1.37419
Flt-3 Ligand	0.471468	0.638293
Fractalkine	1.67139	2.15038
GCP-2	2.96177	2.93425
GDNF	1.49326	1.63067
HGF	1.33584	1.61313
IGFBP-1	1.30652	1.71584
IGFBP-2	1.60588	1.7489
IGFBP-3	2.28179	2.65728
IGFBP-4	5.9541	6.66542
IL-16	1.77377	2.90479
IP-10	2.32434	2.70192
LIF	2.38757	2.45063
LIGHT	1.80524	2.72462
MCP-4	3.68095	3.51431
MIF	3.21131	3.59395
MIP-3α	2.38069	4.04087
NAP-2	1.79208	3.65484
NT-3	4.39476	3.7193
NT-4	3.59678	3.78377
Osteopontin	7.66534	3.84824
Osteoprotegerin	1.28161	1.41921
PARC	0.596742	0.669485
PIGF	2.80006	3.48466
TGF-β2	2.31482	2.31723
TGF-β3	2.04475	2.49677
TIMP-1	0.989159	1.025
TIMP-2	1.03209	1.18629
